# Supplementary material for: Rainbows and “Ready for Residency”: Integrating LGBTQ Health Into Medical Education
Source: MedEdPORTAL. 2020 Nov 4;16:11013. doi: 10.15766/mep_2374-8265.11013 (PMC7666841; doi:10.15766/mep_2374-8265.11013)
Supplement: Supplementary file 1 — Cases and Questions.docxReady for Residency LGBTQ Health PowerPoint.pptxFacilitator Guide.docxCase Topics and Objectives.docxFeedback Form.docx [file mep_2374-8265.11013-s001.zip]

Archive with 6 entries (6 files):
- A. Cases and Questions.docx
- B. Ready for Residency LGBTQ Health PowerPoint.pptx
- C. Facilitator Guide.docx
- D. Case Topics and Objectives.docx
- E. Feedback Form.docx
- _Educational_Summary_Report_11013.pdf
